# Supplementary material for: ﻿Morphological and phylogenetic analyses reveal two new species in Conidiobolus s.s. (Conidiobolaceae, Entomophthorales) from China
Source: MycoKeys. 2023 Jul 5;98:221–32. doi: 10.3897/mycokeys.98.103603 (PMC10339111; doi:10.3897/mycokeys.98.103603)
Supplement: XML Treatment for Conidiobolus longiconidiophorus [file mycokeys.98.103603-treatment1.xml]

<!DOCTYPE tp:taxon-treatment
  PUBLIC "-//TaxonX//DTD Taxonomic Treatment Publishing DTD v0 20100105//EN" "tax-treatment-NSO.dtd">
<tp:taxon-treatment xmlns:tp="http://www.plazi.org/taxpub"><tp:treatment-meta><kwd-group><label>Taxon classification</label><kwd>
                <named-content content-type="kingdom">Fungi</named-content>
              </kwd><kwd>
                <named-content content-type="order">Entomophthorales</named-content>
              </kwd><kwd>
                <named-content content-type="family">Conidiobolaceae</named-content>
              </kwd></kwd-group><mixed-citation publication-type="journal"><person-group><name><surname>Nie</surname><given-names>Yong</given-names></name><name><surname>Cai</surname><given-names>Yue</given-names></name><name><surname>Zhao</surname><given-names>Heng</given-names></name><name><surname>Zhou</surname><given-names>ZhengYu</given-names></name><name><surname>Zhao</surname><given-names>ChangWei</given-names></name><name><surname>Liu</surname><given-names>XiaoYong</given-names></name><name><surname>Huang</surname><given-names>Bo</given-names></name></person-group><article-title>﻿Morphological and phylogenetic analyses reveal two new species in <italic><tp:taxon-name><tp:taxon-name-part taxon-name-part-type="genus" reg="Conidiobolus">Conidiobolus</tp:taxon-name-part></tp:taxon-name></italic> s.s. (<tp:taxon-name><tp:taxon-name-part taxon-name-part-type="family">Conidiobolaceae</tp:taxon-name-part></tp:taxon-name>, <tp:taxon-name><tp:taxon-name-part taxon-name-part-type="order">Entomophthorales</tp:taxon-name-part></tp:taxon-name>) from China</article-title><source>MycoKeys</source><day>05</day><month>07</month><year>2023</year><volume>98</volume><fpage>221</fpage><lpage>232</lpage><pub-id pub-id-type="doi">10.3897/mycokeys.98.103603</pub-id></mixed-citation></tp:treatment-meta><tp:nomenclature><label>﻿</label><tp:taxon-name>
              <object-id xmlns:xlink="http://www.w3.org/1999/xlink" content-type="arpha" xlink:type="simple">F8500F1D-73FF-5713-AEB0-B5AEC73E8448</object-id>
              <tp:taxon-name-part taxon-name-part-type="genus" reg="Conidiobolus">Conidiobolus</tp:taxon-name-part>
              <tp:taxon-name-part taxon-name-part-type="species" reg="longiconidiophorus">longiconidiophorus</tp:taxon-name-part>
              <object-id xmlns:xlink="http://www.w3.org/1999/xlink" content-type="mycobank" xlink:type="simple">MycoBank No: MB84768</object-id>
            </tp:taxon-name><tp:taxon-authority>B. Huang &amp; Y. Nie</tp:taxon-authority><tp:taxon-status xmlns:xlink="http://www.w3.org/1999/xlink" xlink:type="simple">sp. nov.</tp:taxon-status><xref ref-type="fig" rid="F2">Fig. 2</xref></tp:nomenclature><tp:treatment-sec sec-type="etymology" id="SECID0ELEAE"><title>Etymology.</title><p><italic><tp:taxon-name><tp:taxon-name-part taxon-name-part-type="genus" reg="Longiconidiophorus">Longiconidiophorus</tp:taxon-name-part></tp:taxon-name></italic> (Lat.), referring to the long size of its conidiophores.</p></tp:treatment-sec><tp:treatment-sec sec-type="distribution" id="SECID0E3EAE"><title>Known distribution.</title><p>Anhui Province, China.</p></tp:treatment-sec><tp:treatment-sec sec-type="Typification" id="SECID0EBFAE"><title>Typification.</title><p>China, Anhui Province, Huangshan City, Qimen County, Guniujiang National Nature Reserve, <named-content xmlns:xlink="http://www.w3.org/1999/xlink" content-type="dwc:verbatimCoordinates" xlink:type="simple"><named-content content-type="geo-json" specific-use="{&#34;type&#34;:&#34;Point&#34;,&#34;coordinates&#34;:[117.891944,30.056667]}" id="NCID0EKFAE" xlink:type="simple">30°2′84′′N, 117°53′31′′E</named-content></named-content>, from plant debris, 12 Dec. 2019, <italic>Y. Nie and W. Wang</italic>, holotype <abbrev xmlns:xlink="http://www.w3.org/1999/xlink" content-type="institution" xlink:title="Biofilm Water Purification and Utilization Technology of Ministry of Education at Anhui University of Technology" id="ABBRID0ERFAE" xlink:type="simple">BWPU</abbrev> 191212. Ex-type culture <abbrev xmlns:xlink="http://www.w3.org/1999/xlink" content-type="institution" xlink:title="Research Center for Entomogenous Fungi at Anhui Agricultural University" id="ABBRID0EWFAE" xlink:type="simple">RCEF</abbrev> 6563. GenBank: nucLSU = <ext-link xmlns:xlink="http://www.w3.org/1999/xlink" xlink:href="OQ540746" ext-link-type="gen" xlink:type="simple">OQ540746</ext-link>; <abbrev xmlns:xlink="http://www.w3.org/1999/xlink" xlink:title="elongation-factor-like gene" xlink:type="simple">EFL</abbrev> = <ext-link xmlns:xlink="http://www.w3.org/1999/xlink" xlink:href="OQ550509" ext-link-type="gen" xlink:type="simple">OQ550509</ext-link>; mtSSU = <ext-link xmlns:xlink="http://www.w3.org/1999/xlink" xlink:href="OQ540744" ext-link-type="gen" xlink:type="simple">OQ540744</ext-link>.</p></tp:treatment-sec><tp:treatment-sec sec-type="material" id="SECID0EVGAE"><title>Additional specimens examined.</title><p>China, Anhui Province, Chizhou City, Shitai County, Guniujiang National Nature Reserve, <named-content xmlns:xlink="http://www.w3.org/1999/xlink" content-type="dwc:verbatimCoordinates" xlink:type="simple"><named-content content-type="geo-json" specific-use="{&#34;type&#34;:&#34;Point&#34;,&#34;coordinates&#34;:[117.834444,30.185000]}" id="NCID0E5GAE" xlink:type="simple">30°10’66"N, 117°50’4"E</named-content></named-content>, from plant debris, 15 Dec. 2019, <italic>Y. Nie and W. Wang</italic>, culture <abbrev xmlns:xlink="http://www.w3.org/1999/xlink" content-type="institution" xlink:title="Research Center for Entomogenous Fungi at Anhui Agricultural University" id="ABBRID0EFHAE" xlink:type="simple">RCEF</abbrev> 6568. GenBank: nucLSU = <ext-link xmlns:xlink="http://www.w3.org/1999/xlink" xlink:href="OR100884" ext-link-type="gen" xlink:type="simple">OR100884</ext-link>; <abbrev xmlns:xlink="http://www.w3.org/1999/xlink" xlink:title="elongation-factor-like gene" xlink:type="simple">EFL</abbrev> = <ext-link xmlns:xlink="http://www.w3.org/1999/xlink" xlink:href="OR113355" ext-link-type="gen" xlink:type="simple">OR113355</ext-link>; mtSSU = <ext-link xmlns:xlink="http://www.w3.org/1999/xlink" xlink:href="OR100881" ext-link-type="gen" xlink:type="simple">OR100881</ext-link>.</p></tp:treatment-sec><tp:treatment-sec sec-type="description" id="SECID0EEIAE"><title>Description.</title><p>Colonies on PDA at 21 °C after 3 d white, reaching ca 15 mm in diameter. Aerial hyphae flourishing after 6 d. Mycelia white, 5–10 μm wide, often unbranched at the edge of colony. Primary conidiophores often evolving from aerial hyphae, long, 150–340 × 6–9 μm, unbranched and producing a single primary conidium, without widening upward near the tip. Primary conidia forcibly discharged, globose, obovoid to ellipsoidal, 31–49 × 24–42 μm, papilla tapering and pointed, 7–13 μm wide, 3–7 μm long. Secondary conidiophores short or long, arising from primary conidia, bearing a single similar replicative conidium to primary conidia. Microspores not observed on the 2% water agar, but the structure similar to sterigmatas bearing microspores observed. Resting spores absent after 1 month.</p></tp:treatment-sec><tp:treatment-sec sec-type="notes" id="SECID0EJIAE"><title>Notes.</title><p><italic><tp:taxon-name><tp:taxon-name-part taxon-name-part-type="genus" reg="Conidiobolus">Conidiobolus</tp:taxon-name-part><tp:taxon-name-part taxon-name-part-type="species" reg="longiconidiophorus">longiconidiophorus</tp:taxon-name-part></tp:taxon-name></italic> forms a distinct phylogenetic clade from other <italic><tp:taxon-name><tp:taxon-name-part taxon-name-part-type="genus" reg="Conidiobolus">Conidiobolus</tp:taxon-name-part></tp:taxon-name></italic> s.s. species. Morphologically, its primary condia are similar in size to those in <italic><tp:taxon-name><tp:taxon-name-part taxon-name-part-type="genus" reg="Conidiobolus">C.</tp:taxon-name-part><tp:taxon-name-part taxon-name-part-type="species" reg="coronatus">coronatus</tp:taxon-name-part></tp:taxon-name></italic> (Cost.) Batko (14.5–38.5 × 17–48.5 μm), <italic><tp:taxon-name><tp:taxon-name-part taxon-name-part-type="genus" reg="Conidiobolus">C.</tp:taxon-name-part><tp:taxon-name-part taxon-name-part-type="species" reg="dabieshanensis">dabieshanensis</tp:taxon-name-part></tp:taxon-name></italic> Y. Nie &amp; B. Huang (29–38 × 32.5–45), <italic><tp:taxon-name><tp:taxon-name-part taxon-name-part-type="genus" reg="Conidiobolus">C.</tp:taxon-name-part><tp:taxon-name-part taxon-name-part-type="species" reg="macrosporus">macrosporus</tp:taxon-name-part></tp:taxon-name></italic> Srin. &amp; Thirum. (38–45 × 48–54 μm), <italic><tp:taxon-name><tp:taxon-name-part taxon-name-part-type="genus" reg="Conidiobolus">C.</tp:taxon-name-part><tp:taxon-name-part taxon-name-part-type="species" reg="megalotocus">megalotocus</tp:taxon-name-part></tp:taxon-name></italic> Srin. &amp; Thirum. (30–50 μm), and <tp:taxon-name><tp:taxon-name-part taxon-name-part-type="genus" reg="Conidiobolus">C.</tp:taxon-name-part><tp:taxon-name-part taxon-name-part-type="species" reg="utriculosus">utriculosus</tp:taxon-name-part></tp:taxon-name> Brefeld (25–35 × 37.5–51 μm). However, it can be distinguished from <italic><tp:taxon-name><tp:taxon-name-part taxon-name-part-type="genus" reg="Conidiobolus">C.</tp:taxon-name-part><tp:taxon-name-part taxon-name-part-type="species" reg="coronatus">coronatus</tp:taxon-name-part></tp:taxon-name></italic> and <italic><tp:taxon-name><tp:taxon-name-part taxon-name-part-type="genus" reg="Conidiobolus">C.</tp:taxon-name-part><tp:taxon-name-part taxon-name-part-type="species" reg="macrosporus">macrosporus</tp:taxon-name-part></tp:taxon-name></italic> by its longer primary conidiophores and the absence of resting spores (<xref ref-type="bibr" rid="B1">Batko 1964</xref>; <xref ref-type="bibr" rid="B24">Srinivasan and Thirumalachar 1967</xref>). Additionally, it is differentiated from <italic><tp:taxon-name><tp:taxon-name-part taxon-name-part-type="genus" reg="Conidiobolus">C.</tp:taxon-name-part><tp:taxon-name-part taxon-name-part-type="species" reg="dabieshanensis">dabieshanensis</tp:taxon-name-part></tp:taxon-name></italic> and <italic><tp:taxon-name><tp:taxon-name-part taxon-name-part-type="genus" reg="Conidiobolus">C.</tp:taxon-name-part><tp:taxon-name-part taxon-name-part-type="species" reg="utriculosus">utriculosus</tp:taxon-name-part></tp:taxon-name></italic> by its obovoid and ellipsoidal primary condia, as well as the absence of resting spores (<xref ref-type="bibr" rid="B2">Brefeld 1884</xref>; <xref ref-type="bibr" rid="B17">Nie et al. 2017</xref>). While it is closely related to <italic><tp:taxon-name><tp:taxon-name-part taxon-name-part-type="genus" reg="Conidiobolus">C.</tp:taxon-name-part><tp:taxon-name-part taxon-name-part-type="species" reg="megalotocus">megalotocus</tp:taxon-name-part></tp:taxon-name></italic>, it can be differentiated by the shape of its primary condia (<xref ref-type="bibr" rid="B23">Srinivasan and Thirumalachar 1962</xref>). Furthermore, in the phylogenetic tree (Fig. <xref ref-type="fig" rid="F1">1</xref>), <italic><tp:taxon-name><tp:taxon-name-part taxon-name-part-type="genus" reg="Conidiobolus">C.</tp:taxon-name-part><tp:taxon-name-part taxon-name-part-type="species" reg="longiconidiophorus">longiconidiophorus</tp:taxon-name-part></tp:taxon-name></italic> is found to be distantly related to <italic><tp:taxon-name><tp:taxon-name-part taxon-name-part-type="genus" reg="Conidiobolus">C.</tp:taxon-name-part><tp:taxon-name-part taxon-name-part-type="species" reg="megalotocus">megalotocus</tp:taxon-name-part></tp:taxon-name></italic>.</p><fig id="F2" position="float" orientation="portrait"><object-id xmlns:xlink="http://www.w3.org/1999/xlink" content-type="doi" xlink:type="simple">10.3897/mycokeys.98.103603.figure2</object-id><object-id xmlns:xlink="http://www.w3.org/1999/xlink" content-type="arpha" xlink:type="simple">77C1DBE3-6FCF-5DCD-A8EC-147EC0DDB761</object-id><label>Figure 2.</label><caption><p><italic><tp:taxon-name><tp:taxon-name-part taxon-name-part-type="genus" reg="Conidiobolus">Conidiobolus</tp:taxon-name-part><tp:taxon-name-part taxon-name-part-type="species" reg="longiconidiophorus">longiconidiophorus</tp:taxon-name-part></tp:taxon-name></italic><abbrev xmlns:xlink="http://www.w3.org/1999/xlink" content-type="institution" xlink:title="Research Center for Entomogenous Fungi at Anhui Agricultural University" id="ABBRID0EKLBI" xlink:type="simple">RCEF</abbrev> 6563 <bold>a</bold> colony on PDA after 3 d at 21 °C <bold>b</bold> colony on PDA after 6 d at 21 °C <bold>c</bold> mycelia unbranched at the edge of the colony <bold>d–g</bold> primary conidiophores bearing primary conidia <bold>h, i</bold> globose primary conidia <bold>j, k</bold> obovoid to ellipsoidal primary conidia <bold>l, m</bold> primary conidia bearing a single secondary conidium <bold>n, o</bold> structure similar to sterigmatas arsing from conidia. Scale bars: 100 μm (<bold>c</bold>); 20 μm (<bold>d–o</bold>).</p></caption><graphic xmlns:xlink="http://www.w3.org/1999/xlink" xlink:href="mycokeys-98-221-g002.jpg" position="float" orientation="portrait" xlink:type="simple" id="oo_873288.jpg"><uri content-type="original_file" xlink:type="simple">https://binary.pensoft.net/fig/873288</uri></graphic></fig></tp:treatment-sec><tp:treatment-sec><!--Section generated to contain objects referenced in tp:taxon-treatment.--><fig id="F1" position="float" orientation="portrait"><object-id xmlns:xlink="http://www.w3.org/1999/xlink" content-type="doi" xlink:type="simple">10.3897/mycokeys.98.103603.figure1</object-id><object-id xmlns:xlink="http://www.w3.org/1999/xlink" content-type="arpha" xlink:type="simple">9EF6A637-3D30-5B76-A882-50D6F15B4856</object-id><label>Figure 1.</label><caption><p>The phylogenetic tree of <italic><tp:taxon-name><tp:taxon-name-part taxon-name-part-type="genus" reg="Conidiobolus">Conidiobolus</tp:taxon-name-part></tp:taxon-name></italic> s.s. constructed based on combined nucLSU, <abbrev xmlns:xlink="http://www.w3.org/1999/xlink" xlink:title="elongation-factor-like gene" xlink:type="simple">EFL</abbrev> and mtSSU sequences. <italic><tp:taxon-name><tp:taxon-name-part taxon-name-part-type="genus" reg="Azygosporus">Azygosporus</tp:taxon-name-part></tp:taxon-name></italic> and <italic><tp:taxon-name><tp:taxon-name-part taxon-name-part-type="genus" reg="Microconidiobolus">Microconidiobolus</tp:taxon-name-part></tp:taxon-name></italic> species were used as outgroups. New species are shown in red. Maximum Likelihood bootstrap values (≥70%) / Bayesian posterior probabilities (≥0.95) of clades are provided alongside the branches. The scale bar at the bottom left indicates substitutions per site.</p></caption><graphic xmlns:xlink="http://www.w3.org/1999/xlink" xlink:href="mycokeys-98-221-g001.jpg" position="float" orientation="portrait" xlink:type="simple" id="oo_873287.jpg"><uri content-type="original_file" xlink:type="simple">https://binary.pensoft.net/fig/873287</uri></graphic></fig></tp:treatment-sec><ref-list><ref id="B1"><mixed-citation xmlns:xlink="http://www.w3.org/1999/xlink" xlink:type="simple"><person-group><name name-style="western"><surname>Batko</surname><given-names>A</given-names></name></person-group> (<year>1964</year>) <article-title>Notes on entomophthoraceous <tp:taxon-name><tp:taxon-name-part taxon-name-part-type="kingdom">fungi</tp:taxon-name-part></tp:taxon-name> in Poland <tp:taxon-name><tp:taxon-name-part taxon-name-part-type="genus">Entomophaga</tp:taxon-name-part></tp:taxon-name>.</article-title><source>Mémoires hors série</source><volume>2</volume>: <fpage>129</fpage>–<lpage>131</lpage>.</mixed-citation></ref><ref id="B24"><mixed-citation xmlns:xlink="http://www.w3.org/1999/xlink" xlink:type="simple"><person-group><name name-style="western"><surname>Srinivasan</surname><given-names>MC</given-names></name><name name-style="western"><surname>Thirumalachar</surname><given-names>MJ</given-names></name></person-group> (<year>1967</year>) <article-title>Evaluation of taxonomic characters in the genus <italic><tp:taxon-name><tp:taxon-name-part taxon-name-part-type="genus">Conidiobolus</tp:taxon-name-part></tp:taxon-name></italic> with key to known species.</article-title><source>Mycologia</source><volume>59</volume>(<issue>4</issue>): <fpage>698</fpage>–<lpage>713</lpage>. <ext-link xlink:href="10.1080/00275514.1967.12018462" ext-link-type="doi" xlink:type="simple">https://doi.org/10.1080/00275514.1967.12018462</ext-link></mixed-citation></ref><ref id="B2"><mixed-citation xmlns:xlink="http://www.w3.org/1999/xlink" xlink:type="simple"><person-group><name name-style="western"><surname>Brefeld</surname><given-names>O</given-names></name></person-group> (<year>1884</year>) <italic><tp:taxon-name><tp:taxon-name-part taxon-name-part-type="genus">Conidiobolus</tp:taxon-name-part><tp:taxon-name-part taxon-name-part-type="species">utriculosus</tp:taxon-name-part></tp:taxon-name></italic> und <italic>minor</italic>. Untersuchungen aus der Gesammtgebiete der Mykologie 6(2): 35–78.</mixed-citation></ref><ref id="B17"><mixed-citation xmlns:xlink="http://www.w3.org/1999/xlink" xlink:type="simple"><person-group><name name-style="western"><surname>Nie</surname><given-names>Y</given-names></name><name name-style="western"><surname>Tang</surname><given-names>XX</given-names></name><name name-style="western"><surname>Liu</surname><given-names>XY</given-names></name><name name-style="western"><surname>Huang</surname><given-names>B</given-names></name></person-group> (<year>2017</year>) <article-title>A new species of <italic><tp:taxon-name><tp:taxon-name-part taxon-name-part-type="genus">Conidiobolus</tp:taxon-name-part></tp:taxon-name></italic> with chlamydospores from Dabie Mountains, eastern China.</article-title><source>Mycosphere: Journal of Fungal Biology</source><volume>8</volume>(<issue>7</issue>): <fpage>809</fpage>–<lpage>816</lpage>. <ext-link xlink:href="10.5943/mycosphere/8/7/1" ext-link-type="doi" xlink:type="simple">https://doi.org/10.5943/mycosphere/8/7/1</ext-link></mixed-citation></ref><ref id="B23"><mixed-citation xmlns:xlink="http://www.w3.org/1999/xlink" xlink:type="simple"><person-group><name name-style="western"><surname>Srinivasan</surname><given-names>MC</given-names></name><name name-style="western"><surname>Thirumalachar</surname><given-names>MJ</given-names></name></person-group> (<year>1962</year>) <article-title>Studies on species of <italic><tp:taxon-name><tp:taxon-name-part taxon-name-part-type="genus">Conidiobolus</tp:taxon-name-part></tp:taxon-name></italic> from India-II. Sydowia.</article-title><source>Annales Mycologici</source><volume>16</volume>: <fpage>60</fpage>–<lpage>66</lpage>.</mixed-citation></ref></ref-list></tp:taxon-treatment>
