# Supplementary material for: ﻿Morphological and phylogenetic analyses reveal two new species in Conidiobolus s.s. (Conidiobolaceae, Entomophthorales) from China
Source: MycoKeys. 2023 Jul 5;98:221–32. doi: 10.3897/mycokeys.98.103603 (PMC10339111; doi:10.3897/mycokeys.98.103603)
Supplement: XML Treatment for Conidiobolus polysporus [file mycokeys.98.103603-treatment2.xml]

<!DOCTYPE tp:taxon-treatment
  PUBLIC "-//TaxonX//DTD Taxonomic Treatment Publishing DTD v0 20100105//EN" "tax-treatment-NSO.dtd">
<tp:taxon-treatment xmlns:tp="http://www.plazi.org/taxpub"><tp:treatment-meta><kwd-group><label>Taxon classification</label><kwd>
                <named-content content-type="kingdom">Fungi</named-content>
              </kwd><kwd>
                <named-content content-type="order">Entomophthorales</named-content>
              </kwd><kwd>
                <named-content content-type="family">Conidiobolaceae</named-content>
              </kwd></kwd-group><mixed-citation publication-type="journal"><person-group><name><surname>Nie</surname><given-names>Yong</given-names></name><name><surname>Cai</surname><given-names>Yue</given-names></name><name><surname>Zhao</surname><given-names>Heng</given-names></name><name><surname>Zhou</surname><given-names>ZhengYu</given-names></name><name><surname>Zhao</surname><given-names>ChangWei</given-names></name><name><surname>Liu</surname><given-names>XiaoYong</given-names></name><name><surname>Huang</surname><given-names>Bo</given-names></name></person-group><article-title>﻿Morphological and phylogenetic analyses reveal two new species in <italic><tp:taxon-name><tp:taxon-name-part taxon-name-part-type="genus" reg="Conidiobolus">Conidiobolus</tp:taxon-name-part></tp:taxon-name></italic> s.s. (<tp:taxon-name><tp:taxon-name-part taxon-name-part-type="family">Conidiobolaceae</tp:taxon-name-part></tp:taxon-name>, <tp:taxon-name><tp:taxon-name-part taxon-name-part-type="order">Entomophthorales</tp:taxon-name-part></tp:taxon-name>) from China</article-title><source>MycoKeys</source><day>05</day><month>07</month><year>2023</year><volume>98</volume><fpage>221</fpage><lpage>232</lpage><pub-id pub-id-type="doi">10.3897/mycokeys.98.103603</pub-id></mixed-citation></tp:treatment-meta><tp:nomenclature><label>﻿</label><tp:taxon-name>
              <object-id xmlns:xlink="http://www.w3.org/1999/xlink" content-type="arpha" xlink:type="simple">63E76A6D-C6F1-5A09-A6E9-65ADE6263480</object-id>
              <tp:taxon-name-part taxon-name-part-type="genus" reg="Conidiobolus">Conidiobolus</tp:taxon-name-part>
              <tp:taxon-name-part taxon-name-part-type="species" reg="polysporus">polysporus</tp:taxon-name-part>
              <object-id xmlns:xlink="http://www.w3.org/1999/xlink" content-type="mycobank" xlink:type="simple">MycoBank No: MB84769</object-id>
            </tp:taxon-name><tp:taxon-authority>B. Huang &amp; Y. Nie</tp:taxon-authority><tp:taxon-status xmlns:xlink="http://www.w3.org/1999/xlink" xlink:type="simple">sp. nov.</tp:taxon-status><xref ref-type="fig" rid="F3">Fig. 3</xref></tp:nomenclature><tp:treatment-sec sec-type="etymology" id="SECID0ENPAE"><title>Etymology.</title><p><italic><tp:taxon-name><tp:taxon-name-part taxon-name-part-type="genus" reg="Polysporus">Polysporus</tp:taxon-name-part></tp:taxon-name></italic> (Lat.), referring to several primary conidia arising from branched primary conidiophores.</p></tp:treatment-sec><tp:treatment-sec sec-type="distribution" id="SECID0E5PAE"><title>Known distribution.</title><p>Anhui and Shandong Provinces, China.</p></tp:treatment-sec><tp:treatment-sec sec-type="Typification" id="SECID0EDQAE"><title>Typification.</title><p>China, Anhui Province, Ma,anshan City, Huoli Mountain, <named-content xmlns:xlink="http://www.w3.org/1999/xlink" content-type="dwc:verbatimCoordinates" xlink:type="simple"><named-content content-type="geo-json" specific-use="{&#34;type&#34;:&#34;Point&#34;,&#34;coordinates&#34;:[118.926944,32.118056]}" id="NCID0EMQAE" xlink:type="simple">31°67′5′′N, 118°55′37′′E</named-content></named-content>, from plant debris, 3 Nov. 2021, <italic>Z.Y. Zhou and C.W Zhao</italic>, holotype <abbrev xmlns:xlink="http://www.w3.org/1999/xlink" content-type="institution" xlink:title="Biofilm Water Purification and Utilization Technology of Ministry of Education at Anhui University of Technology" id="ABBRID0ETQAE" xlink:type="simple">BWPU</abbrev> 211103. Ex-type culture <abbrev xmlns:xlink="http://www.w3.org/1999/xlink" content-type="institution" xlink:title="Research Center for Entomogenous Fungi at Anhui Agricultural University" id="ABBRID0EYQAE" xlink:type="simple">RCEF</abbrev> 7058. GenBank: nucLSU = <ext-link xmlns:xlink="http://www.w3.org/1999/xlink" xlink:href="OQ540747" ext-link-type="gen" xlink:type="simple">OQ540747</ext-link>; <abbrev xmlns:xlink="http://www.w3.org/1999/xlink" xlink:title="elongation-factor-like gene" xlink:type="simple">EFL</abbrev> = <ext-link xmlns:xlink="http://www.w3.org/1999/xlink" xlink:href="OQ550510" ext-link-type="gen" xlink:type="simple">OQ550510</ext-link>; mtSSU = <ext-link xmlns:xlink="http://www.w3.org/1999/xlink" xlink:href="OQ540745" ext-link-type="gen" xlink:type="simple">OQ540745</ext-link>.</p></tp:treatment-sec><tp:treatment-sec sec-type="material" id="SECID0EXRAE"><title>Additional specimens examined.</title><p>China, Shandong Province, Qingzhou City, Yangtianshan National Forest Park, <named-content xmlns:xlink="http://www.w3.org/1999/xlink" content-type="dwc:verbatimCoordinates" xlink:type="simple"><named-content content-type="geo-json" specific-use="{&#34;type&#34;:&#34;Point&#34;,&#34;coordinates&#34;:[118.548889,36.775278]}" id="NCID0EASAE" xlink:type="simple">36°46’31"N, 118°32’56"E</named-content></named-content>, from plant debris, 18 Mar 2009, <italic>C.F. Wang</italic>, culture <abbrev xmlns:xlink="http://www.w3.org/1999/xlink" content-type="institution" xlink:title="Research Center for Entomogenous Fungi at Anhui Agricultural University" id="ABBRID0EHSAE" xlink:type="simple">RCEF</abbrev> 4500. GenBank: nucLSU = <ext-link xmlns:xlink="http://www.w3.org/1999/xlink" xlink:href="MG272478" ext-link-type="gen" xlink:type="simple">MG272478</ext-link>; <abbrev xmlns:xlink="http://www.w3.org/1999/xlink" xlink:title="elongation-factor-like gene" xlink:type="simple">EFL</abbrev> = <ext-link xmlns:xlink="http://www.w3.org/1999/xlink" xlink:href="MG272476" ext-link-type="gen" xlink:type="simple">MG272476</ext-link>; mtSSU = <ext-link xmlns:xlink="http://www.w3.org/1999/xlink" xlink:href="OR100881" ext-link-type="gen" xlink:type="simple">OR100881</ext-link>.</p></tp:treatment-sec><tp:treatment-sec sec-type="description" id="SECID0EGTAE"><title>Description.</title><p>Colonies on PDA at 21 °C after 3 d white, reaching ca 20–23 mm in diameter. Mycelia colorless, rarely branched at the edge of colony, 8.8–13 μm wide, vegetative hyphae filamentous, frequently appearing pronouncedly vacuolated, 15–22 μm wide. Primary conidiophores often unbranched, producing a single primary conidium, without widening upward near the tip, but in some instances bifurcate thus bearing two primary conidia, or forming three conidiophores at the tip thus bearing three primary conidia, 68–270 × 11–19 μm. Primary conidia forcibly discharged, mostly globose, 42–55 × 33–45 μm, Papilla 7.5–14 μm wide, 4–12 μm long. Sometimes obovoid, up to 65 μm long. Secondary conidia arising from primary conidia, similar and smaller to the primary conidia. Microconidia rarely observed on the 2% water agar, globose to elongate ellipsoidal, 7.5–8.8×7.5–12.5 μm. Zygospores formed between adjacent segments after 15 days, smooth, mostly globose, less often ellipsoidal, 17.5–37 μm in diameter, with a 1–3 μm thick wall.</p></tp:treatment-sec><tp:treatment-sec sec-type="notes" id="SECID0ELTAE"><title>Notes.</title><p><italic><tp:taxon-name><tp:taxon-name-part taxon-name-part-type="genus" reg="Conidiobolus">Conidiobolus</tp:taxon-name-part><tp:taxon-name-part taxon-name-part-type="species" reg="polysporus">polysporus</tp:taxon-name-part></tp:taxon-name></italic> is characterized by several primary conidia (2–3) arising from conidiophores, which are similar to those in <italic><tp:taxon-name><tp:taxon-name-part taxon-name-part-type="genus" reg="Conidiobolus">C.</tp:taxon-name-part><tp:taxon-name-part taxon-name-part-type="species" reg="polytocus">polytocus</tp:taxon-name-part></tp:taxon-name></italic> Drechsler and <italic><tp:taxon-name><tp:taxon-name-part taxon-name-part-type="genus" reg="Conidiobolus">C.</tp:taxon-name-part><tp:taxon-name-part taxon-name-part-type="species" reg="taihushanensis">taihushanensis</tp:taxon-name-part></tp:taxon-name></italic> B. Huang &amp; Y. Nie. However, <italic><tp:taxon-name><tp:taxon-name-part taxon-name-part-type="genus" reg="Conidiobolus">C.</tp:taxon-name-part><tp:taxon-name-part taxon-name-part-type="species" reg="polysporus">polysporus</tp:taxon-name-part></tp:taxon-name></italic> has larger primary conidia (42–55 × 33–45 μm in <italic><tp:taxon-name><tp:taxon-name-part taxon-name-part-type="genus" reg="Conidiobolus">C.</tp:taxon-name-part><tp:taxon-name-part taxon-name-part-type="species" reg="polysporus">polysporus</tp:taxon-name-part></tp:taxon-name></italic> vs. 14–29 × 12–25 μm in <italic><tp:taxon-name><tp:taxon-name-part taxon-name-part-type="genus" reg="Conidiobolus">C.</tp:taxon-name-part><tp:taxon-name-part taxon-name-part-type="species" reg="polytocus">polytocus</tp:taxon-name-part></tp:taxon-name></italic>), and forms zygospores while resting spores are absent in <italic><tp:taxon-name><tp:taxon-name-part taxon-name-part-type="genus" reg="Conidiobolus">C.</tp:taxon-name-part><tp:taxon-name-part taxon-name-part-type="species" reg="polytocus">polytocus</tp:taxon-name-part></tp:taxon-name></italic> (<xref ref-type="bibr" rid="B5">Drechsler 1955</xref>). In addition, <italic><tp:taxon-name><tp:taxon-name-part taxon-name-part-type="genus" reg="Conidiobolus">C.</tp:taxon-name-part><tp:taxon-name-part taxon-name-part-type="species" reg="polysporus">polysporus</tp:taxon-name-part></tp:taxon-name></italic> differs from <italic><tp:taxon-name><tp:taxon-name-part taxon-name-part-type="genus" reg="Conidiobolus">C.</tp:taxon-name-part><tp:taxon-name-part taxon-name-part-type="species" reg="taihushanensis">taihushanensis</tp:taxon-name-part></tp:taxon-name></italic> due to its larger primary conidia (42–55 × 33–45 μm in <italic><tp:taxon-name><tp:taxon-name-part taxon-name-part-type="genus" reg="Conidiobolus">C.</tp:taxon-name-part><tp:taxon-name-part taxon-name-part-type="species" reg="polysporus">polysporus</tp:taxon-name-part></tp:taxon-name></italic> vs. 27–42 × 19–32 μm in <italic><tp:taxon-name><tp:taxon-name-part taxon-name-part-type="genus" reg="Conidiobolus">C.</tp:taxon-name-part><tp:taxon-name-part taxon-name-part-type="species" reg="taihushanensis">taihushanensis</tp:taxon-name-part></tp:taxon-name></italic>) and smaller zygospores (17.5–37 μm in <italic><tp:taxon-name><tp:taxon-name-part taxon-name-part-type="genus" reg="Conidiobolus">C.</tp:taxon-name-part><tp:taxon-name-part taxon-name-part-type="species" reg="polysporus">polysporus</tp:taxon-name-part></tp:taxon-name></italic> vs. 34–48 × 23–40 μm in <italic><tp:taxon-name><tp:taxon-name-part taxon-name-part-type="genus" reg="Conidiobolus">C.</tp:taxon-name-part><tp:taxon-name-part taxon-name-part-type="species" reg="taihushanensis">taihushanensis</tp:taxon-name-part></tp:taxon-name></italic>) (<xref ref-type="bibr" rid="B19">Nie et al. 2020b</xref>). Moreover, it is distantly related to <italic><tp:taxon-name><tp:taxon-name-part taxon-name-part-type="genus" reg="Conidiobolus">C.</tp:taxon-name-part><tp:taxon-name-part taxon-name-part-type="species" reg="polytocus">polytocus</tp:taxon-name-part></tp:taxon-name></italic> and <italic><tp:taxon-name><tp:taxon-name-part taxon-name-part-type="genus" reg="Conidiobolus">C.</tp:taxon-name-part><tp:taxon-name-part taxon-name-part-type="species" reg="taihushanensis">taihushanensis</tp:taxon-name-part></tp:taxon-name></italic> in the phylogenetic tree (Fig. <xref ref-type="fig" rid="F1">1</xref>). Although <italic><tp:taxon-name><tp:taxon-name-part taxon-name-part-type="genus" reg="Conidiobolus">C.</tp:taxon-name-part><tp:taxon-name-part taxon-name-part-type="species" reg="polysporus">polysporus</tp:taxon-name-part></tp:taxon-name></italic> is grouped with <italic><tp:taxon-name><tp:taxon-name-part taxon-name-part-type="genus" reg="Conidiobolus">C.</tp:taxon-name-part><tp:taxon-name-part taxon-name-part-type="species" reg="incongruus">incongruus</tp:taxon-name-part></tp:taxon-name></italic>, it can be distinguished by its larger primary conidia (42–55 × 33–45 μm in <italic><tp:taxon-name><tp:taxon-name-part taxon-name-part-type="genus" reg="Conidiobolus">C.</tp:taxon-name-part><tp:taxon-name-part taxon-name-part-type="species" reg="polysporus">polysporus</tp:taxon-name-part></tp:taxon-name></italic> vs. 18–42 × 13–37 μm in <italic><tp:taxon-name><tp:taxon-name-part taxon-name-part-type="genus" reg="Conidiobolus">C.</tp:taxon-name-part><tp:taxon-name-part taxon-name-part-type="species" reg="incongruus">incongruus</tp:taxon-name-part></tp:taxon-name></italic>) and branched conidiophore (<xref ref-type="bibr" rid="B6">Drechsler 1960</xref>).</p><fig id="F3" position="float" orientation="portrait"><object-id xmlns:xlink="http://www.w3.org/1999/xlink" content-type="doi" xlink:type="simple">10.3897/mycokeys.98.103603.figure3</object-id><object-id xmlns:xlink="http://www.w3.org/1999/xlink" content-type="arpha" xlink:type="simple">7117B7C5-5ADE-5C70-8CA3-03CB9CDE319D</object-id><label>Figure 3.</label><caption><p><italic><tp:taxon-name><tp:taxon-name-part taxon-name-part-type="genus" reg="Conidiobolus">Conidiobolus</tp:taxon-name-part><tp:taxon-name-part taxon-name-part-type="species" reg="polysporus">polysporus</tp:taxon-name-part></tp:taxon-name></italic><abbrev xmlns:xlink="http://www.w3.org/1999/xlink" content-type="institution" xlink:title="Research Center for Entomogenous Fungi at Anhui Agricultural University" id="ABBRID0E5MBI" xlink:type="simple">RCEF</abbrev> 7058 <bold>a</bold> colony on PDA after 3 d at 21 °C <bold>b</bold> mycelia unbranched at the edge of the colony <bold>c, d</bold> hyphae appearing pronouncedly vacuolated <bold>e, f</bold> unbranched primary conidiophores <bold>g, h</bold> branched primary conidiophpores <bold>i–k</bold> globose primary conidia <bold>l</bold> obovoid primary conidia <bold>m, n</bold> primary conidia bearing a single secondary conidium <bold>o–q</bold> microconidia arising from a conidium <bold>r, s</bold> zygospores formed between adjacent segments of the same hypha <bold>t, u</bold> zygospores. Scale bars: 100 μm (<bold>b</bold>); 20 μm (<bold>c–u</bold>).</p></caption><graphic xmlns:xlink="http://www.w3.org/1999/xlink" xlink:href="mycokeys-98-221-g003.jpg" position="float" orientation="portrait" xlink:type="simple" id="oo_873289.jpg"><uri content-type="original_file" xlink:type="simple">https://binary.pensoft.net/fig/873289</uri></graphic></fig></tp:treatment-sec><tp:treatment-sec><!--Section generated to contain objects referenced in tp:taxon-treatment.--><fig id="F1" position="float" orientation="portrait"><object-id xmlns:xlink="http://www.w3.org/1999/xlink" content-type="doi" xlink:type="simple">10.3897/mycokeys.98.103603.figure1</object-id><object-id xmlns:xlink="http://www.w3.org/1999/xlink" content-type="arpha" xlink:type="simple">9EF6A637-3D30-5B76-A882-50D6F15B4856</object-id><label>Figure 1.</label><caption><p>The phylogenetic tree of <italic><tp:taxon-name><tp:taxon-name-part taxon-name-part-type="genus" reg="Conidiobolus">Conidiobolus</tp:taxon-name-part></tp:taxon-name></italic> s.s. constructed based on combined nucLSU, <abbrev xmlns:xlink="http://www.w3.org/1999/xlink" xlink:title="elongation-factor-like gene" xlink:type="simple">EFL</abbrev> and mtSSU sequences. <italic><tp:taxon-name><tp:taxon-name-part taxon-name-part-type="genus" reg="Azygosporus">Azygosporus</tp:taxon-name-part></tp:taxon-name></italic> and <italic><tp:taxon-name><tp:taxon-name-part taxon-name-part-type="genus" reg="Microconidiobolus">Microconidiobolus</tp:taxon-name-part></tp:taxon-name></italic> species were used as outgroups. New species are shown in red. Maximum Likelihood bootstrap values (≥70%) / Bayesian posterior probabilities (≥0.95) of clades are provided alongside the branches. The scale bar at the bottom left indicates substitutions per site.</p></caption><graphic xmlns:xlink="http://www.w3.org/1999/xlink" xlink:href="mycokeys-98-221-g001.jpg" position="float" orientation="portrait" xlink:type="simple" id="oo_873287.jpg"><uri content-type="original_file" xlink:type="simple">https://binary.pensoft.net/fig/873287</uri></graphic></fig></tp:treatment-sec><ref-list><ref id="B5"><mixed-citation xmlns:xlink="http://www.w3.org/1999/xlink" xlink:type="simple"><person-group><name name-style="western"><surname>Drechsler</surname><given-names>C</given-names></name></person-group> (<year>1955</year>) <article-title>Two new species of <italic><tp:taxon-name><tp:taxon-name-part taxon-name-part-type="genus">Conidiobolus</tp:taxon-name-part></tp:taxon-name></italic> that produce microconidia.</article-title><source>American Journal of Botany</source><volume>42</volume>(<issue>9</issue>): <fpage>793</fpage>–<lpage>802</lpage>. <ext-link xlink:href="10.1002/j.1537-2197.1955.tb10424.x" ext-link-type="doi" xlink:type="simple">https://doi.org/10.1002/j.1537-2197.1955.tb10424.x</ext-link></mixed-citation></ref><ref id="B19"><mixed-citation xmlns:xlink="http://www.w3.org/1999/xlink" xlink:type="simple"><person-group><name name-style="western"><surname>Nie</surname><given-names>Y</given-names></name><name name-style="western"><surname>Cai</surname><given-names>Y</given-names></name><name name-style="western"><surname>Gao</surname><given-names>Y</given-names></name><name name-style="western"><surname>Yu</surname><given-names>DS</given-names></name><name name-style="western"><surname>Wang</surname><given-names>ZM</given-names></name><name name-style="western"><surname>Liu</surname><given-names>XY</given-names></name><name name-style="western"><surname>Huang</surname><given-names>B</given-names></name></person-group> (<year>2020b</year>) <article-title>Three new species of <italic><tp:taxon-name><tp:taxon-name-part taxon-name-part-type="genus">Conidiobolus</tp:taxon-name-part></tp:taxon-name></italic> sensu stricto from plant debris in eastern China.</article-title><source>MycoKeys</source><volume>73</volume>: <fpage>133</fpage>–<lpage>149</lpage>. <ext-link xlink:href="10.3897/mycokeys.73.56905" ext-link-type="doi" xlink:type="simple">https://doi.org/10.3897/mycokeys.73.56905</ext-link></mixed-citation></ref><ref id="B6"><mixed-citation xmlns:xlink="http://www.w3.org/1999/xlink" xlink:type="simple"><person-group><name name-style="western"><surname>Drechsler</surname><given-names>C</given-names></name></person-group> (<year>1960</year>) <article-title>Two new species of <italic><tp:taxon-name><tp:taxon-name-part taxon-name-part-type="genus">Conidiobolus</tp:taxon-name-part></tp:taxon-name></italic> found in plant detritus.</article-title><source>American Journal of Botany</source><volume>47</volume>(<issue>5</issue>): <fpage>368</fpage>–<lpage>377</lpage>. <ext-link xlink:href="10.1002/j.1537-2197.1960.tb07138.x" ext-link-type="doi" xlink:type="simple">https://doi.org/10.1002/j.1537-2197.1960.tb07138.x</ext-link></mixed-citation></ref></ref-list></tp:taxon-treatment>
